# Supplementary material for: Kinematical, Structural and Mechanical Adaptations to Desiccation in Poikilohydric Ramonda myconi (Gesneriaceae)
Source: Front Plant Sci. 2018 Nov 20;9:1701. doi: 10.3389/fpls.2018.01701 (PMC6256057; doi:10.3389/fpls.2018.01701)
Supplement: Table S1 — Measured data. [file Table_1.XLSX]

## Sheet: Location-specific RWCs
Manuscript title: Structural and mechanical adaptations to desiccation in poikilohydric Ramonda myconi (Gesneriaceae)
Author list: Tim Kampowski, Sven Demandt, Simon Poppinga und Thomas Speck
Method: Location-specific RWC analysis
Day	Position	FW	TW	DW	RWC		Legend
0	L1.1	1.866	2.293	0.758	72.1824
0	L1.2	2.433	2.934	0.828	76.2108		Day	Number of days after the start of the DRE (test intervals)
0	L2.1	2.346	3.226	0.795	63.8009		FW	Fresh weight (mg)
0	L2.2	2.115	3.1	0.555	61.2967		TW	Turgescent weight (mg)
0	L3.1	2.403	2.996	0.688	74.3068		DW	Dry weight (mg)
0	L3.2	2.331	2.639	0.651	84.507		RWC	Relative water content (%)
0	L4.1	1.934	2.206	0.467	84.3588		Position
0	L4.2	1.813	2.634	0.479	61.9026		L1.1	apical region of the left lamina half
0	P1	46.254	58.012	7.078	76.9152		L1.2	apical region of the right lamina half
0	P2	43.343	51.247	6.73	82.245		L2.1	apical to median region of the left lamina half
0	P3	44.119	48.53	6.917	89.3999		L2.2	apical to median region of the right lamina half
0	P4	38.436	56.635	6.487	63.7094		L3.1	basal to median region of the left lamina half
3	L1.1	1.903	2.33	0.781	72.4338		L3.2	basal to median region of the right lamina half
3	L1.2	1.773	2.106	0.678	76.6807		L4.1	basal region of the left lamina half
3	L2.1	1.755	2.017	0.565	81.9559		L4.2	basal region of the right lamina half
3	L2.2	1.75	2.12	0.57	76.129		P1	apical region of the petiole
3	L3.1	2.279	2.616	0.537	83.7903		P2	apical to median region of the petiole
3	L3.2	2.198	2.588	0.583	80.5486		P3	basal to median region of the petiole
3	L4.1	2.072	2.548	0.425	77.5789		P4	basal region of the petiole
3	L4.2	2.127	2.442	0.578	83.1009
3	P1	51.274	57.802	8.246	86.827
3	P2	51.431	59.093	8.701	84.7952
3	P3	48.327	53.163	8.978	89.0551
3	P4	50.144	55.82	10.333	87.5217
4	L1.1	1.722	2.003	0.513	81.1409
4	L1.2	1.842	2.842	0.603	55.3372
4	L2.1	1.817	2.183	0.542	77.6965
4	L2.2	2.103	2.214	0.537	93.381
4	L3.1	2.075	2.492	0.4783	79.2919
4	L3.2	2.016	2.481	0.487	76.68
4	L4.1	1.809	2.014	0.454	86.859
4	L4.2	1.912	2.216	0.412	83.1486
4	P1	43.712	52.727	7.435	80.0958
4	P2	39.213	47.946	6.474	78.9424
4	P3	42.084	50.888	6.607	80.1179
4	P4	31.937	38.996	4.858	79.3222
5	L1.1	2.235	2.55	0.465	84.8921
5	L1.2	2.019	2.383	0.48	80.8723
5	L2.1	1.958	2.322	0.423	80.832
5	L2.2	1.933	2.257	0.473	81.8386
5	L3.1	1.938	2.244	0.386	83.5307
5	L3.2	2.027	2.422	0.42	80.2697
5	L4.1	1.94	2.26	0.364	83.1224
5	L4.2	2.085	2.597	0.382	76.8849
5	P1	34.011	40.482	4.157	82.1858
5	P2	34.26	40.507	4.127	82.8285
5	P3	30.808	36.766	3.679	81.9929
5	P4	32.519	39.301	3.867	80.8602
6	L1.1	2.004	2.307	0.59	82.3529
6	L1.2	2.099	2.489	0.554	79.845
6	L2.1	1.742	2.152	0.495	75.2565
6	L2.2	2.08	2.589	0.549	75.049
6	L3.1	1.947	2.571	0.519	69.5906
6	L3.2	1.977	2.546	0.516	71.9704
6	L4.1	1.86	2.292	0.466	76.3417
6	L4.2	2.237	3.005	0.536	68.8943
6	P1	31.632	42.477	5.116	70.9724
6	P2	31.83	40.985	4.997	74.561
6	P3	30.687	40.497	4.851	72.4794
6	P4	28.359	37.15	4.679	72.9266
7	L1.1	1.744	2.638	0.598	56.1765
7	L1.2	2.032	2.961	0.624	60.2482
7	L2.1	1.94	2.813	0.528	61.7943
7	L2.2	2.017	3.115	0.611	56.1502
7	L3.1	1.984	2.819	0.571	62.8559
7	L3.2	2.088	3.203	0.569	57.6689
7	L4.1	2.003	2.748	0.455	67.5098
7	L4.2	2.072	3.175	0.548	58.0129
7	P1	47.504	69.797	7.404	64.27
7	P2	45.975	64.801	7.062	67.3947
7	P3	45.238	64.18	6.823	66.9753
7	P4	40.556	57.94	6.113	66.4576
10	L1.1	2.307	4.928	1.07	32.0632
10	L1.2	2.247	5.209	1.054	28.7124
10	L2.1	2.352	4.364	0.917	41.6304
10	L2.2	2.337	5.64	1.035	28.2736
10	L3.1	2.737	7.136	1.127	26.7931
10	L3.2	4.014	9.828	1.544	29.8165
10	L4.1	2.282	4.571	0.86	38.3185
10	L4.2	2.815	6.448	1.109	31.9535
10	P1	17.456	52.635	5.613	25.1861
10	P2	13.892	41.824	4.436	25.2915
10	P3	13.114	38.074	4.156	26.4108
10	P4	15.926	45.636	5.019	26.8533
11	L1.1	0.712	2.014	0.469	15.7282
11	L1.2	1.771	4.495	1.249	16.0813
11	L2.1	1.284	4.106	1.057	7.44506
11	L2.2	1.513	5.473	1.162	8.14196
11	L3.1	1.992	9.398	1.443	6.90132
11	L3.2	1.824	7.658	1.199	9.67642
11	L4.1	1.86	6.587	1.327	10.1331
11	L4.2	2.18	8.965	1.319	11.2608
11	P1	22.373	92.18	11.709	13.252
11	P2	21.99	85.613	10.929	14.8104
11	P3	17.852	70.001	8.719	14.9032
11	P4	30.753	114.133	15.481	15.4807
12	L1.1	1.246	4.05	0.794	13.8821
12	L1.2	1.225	4.651	0.792	11.2205
12	L2.1	2.08	6.116	1.548	11.6462
12	L2.2	1.377	4.475	1.015	10.4624
12	L3.1	2.498	8.086	1.524	14.843
12	L3.2	3.938	14.244	2.304	13.6851
12	L4.1	2.71	7.937	1.846	14.1849
12	L4.2	2.289	7.936	1.502	12.2319
12	P1	17.639	85.855	10.526	9.44258
12	P2	12.886	60.059	7.573	10.1227
12	P3	13.19	58.793	7.354	11.3455
12	P4	12.915	55.912	6.628	12.7567
12.5	L1.1	2.852	8.016	1.342	22.6251
12.5	L1.2	3.735	10.665	1.935	20.6186
12.5	L2.1	3.673	6.718	1.032	46.4474
12.5	L2.2	2.271	5.646	1.014	27.1373
12.5	L3.1	2.42	2.655	0.428	89.4477
12.5	L3.2	2.253	2.515	0.417	87.5119
12.5	L4.1	2.16	4.284	0.609	42.2041
12.5	L4.2	2.901	3.861	0.54	71.093
12.5	P1	38.871	44.843	5.311	84.8933
12.5	P2	37.726	43.484	5.486	84.8466
12.5	P3	38.381	43.969	5.792	85.3629
12.5	P4	39.067	45.491	6.023	83.7235
13	L1.1	1.658	2.215	0.412	69.107
13	L1.2	1.942	4.735	0.766	29.6296
13	L2.1	1.921	2.831	0.552	60.0702
13	L2.2	2.005	4.093	0.657	39.2317
13	L3.1	1.769	2.466	0.402	66.2306
13	L3.2	1.823	2.402	0.405	71.0065
13	L4.1	2.051	2.771	0.444	69.0589
13	L4.2	1.89	2.896	0.424	59.3042
13	P1	53.369	60.848	7.606	85.9528
13	P2	53.54	61.335	7.848	85.4264
13	P3	44.099	51.217	6.671	84.021
13	P4	53.697	62.948	8.338	83.0599
13.5	L1.1	2.559	4.831	0.694	45.081
13.5	L1.2	2.051	5.195	0.886	27.0364
13.5	L2.1	1.951	6.184	0.926	19.4941
13.5	L2.2	2.397	3.666	0.599	58.6241
13.5	L3.1	2.116	2.402	0.375	85.8905
13.5	L3.2	1.984	2.186	0.355	88.9678
13.5	L4.1	2.051	2.201	0.348	91.905
13.5	L4.2	1.659	1.778	0.313	91.8771
13.5	P1	31.261	36.141	5.148	84.2545
13.5	P2	26.982	30.653	5.576	85.36
13.5	P3	28.939	35.667	5.763	77.5013
13.5	P4	26.184	32.358	5.313	77.1714
14	L1.1	3.604	10.283	1.653	22.6072
14	L1.2	4.593	8.796	1.585	41.714
14	L2.1	3.879	9.374	1.787	27.5735
14	L2.2	2.07	3.776	0.664	45.1799
14	L3.1	2.095	2.314	0.439	88.32
14	L3.2	2.385	2.77	0.469	83.2681
14	L4.1	2.819	3.147	0.482	87.6923
14	L4.2	2.662	2.908	0.457	89.9633
14	P1	53.225	58.956	6.57	89.0601
14	P2	46.608	51.574	5.706	89.1733
14	P3	44.098	48.98	5.443	88.7865
14	P4	41.98	48.991	5.384	83.9223
17	L1.1	3.463	7.586	0.846	38.8279
17	L1.2	1.836	2.215	1.31	58.1215
17	L2.1	1.938	2.421	0.38	76.3351
17	L2.2	1.876	4.739	0.914	25.1503
17	L3.1	2.024	2.151	0.315	93.0828
17	L3.2	2.496	2.72	0.408	90.3114
17	L4.1	2.074	2.214	0.319	92.6121
17	L4.2	1.756	1.889	0.282	91.7237
17	P1	48.691	53.796	6.551	89.1946
17	P2	44.34	50.059	6.299	86.931
17	P3	56.394	63.558	8.576	86.9703
17	P4	38.327	43.856	6.273	85.2886

## Sheet: Morphometry
Manuscript title: Structural and mechanical adaptations to desiccation in poikilohydric Ramonda myconi (Gesneriaceae)
Author list: Tim Kampowski, Sven Demandt, Simon Poppinga und Thomas Speck
Method: Morphometrical analysis
LL	LW	LTB	LTM	LTA	VT	Tbv	PL	PH	PW	RWC	RWCI		Legend
20.99	19.93	2.23	1.82	0.51	1.4	0.48	11.88	1.05	1.63333	9	1
15.83	15.84	2.19	1.69	0.62	1.5	0.56	11.04	1.99333	1.91	7	1		LL	Lamina length (mm)
18.92	15.45	2.21	1.29	0.53	1.37	0.41	5.7	1.61667	1.92333	9	1		LW	Lamina width (mm)
26.28	20.4	1.22	1.45	0.63	1.44	0.47	13.43	1.01333	1.59333	10	1		LTB	Leaf thickness, basal (mm)
19.39	17.33	1.12	0.94	0.49	1.02	0.47	12.05	1.16333	1.70333	8	1		LTM	Leaf thickness, median (mm)
13.91	15.15	2.13	1.34	0.48	1.16	0.71	10.26	1.61	2.07333	10	1		LTA	Leaf thickness, apical (mm)
11.78	10.86	3.29	2.55	0.7	1.84	0.86	8.12	1.50333	2.58333	15	2		VT	Vein thickness, 1st order (mm)
12.36	13.94	2.15	1.53	0.31	1.34	0.43	9.96	1.75	1.82	19	2		Tbv	Thickness between veins (mm)
7.16	6.91	1.55	1.78	0.61	1.23	0.5	7.96	1.29	1.69667	11	2		PL	Petiole length (mm)
13.29	12.31	1.27	1.22	0.53	1.09	0.34	11.73	1.4	1.59	12	2		PH	Petiole height (mm)
13.74	17.22	2.21	0.95	0.39	0.81	0.24	16.51	1.44667	1.17667	16	2		PW	Petiole width (mm)
24.91	18.31	2.2	1.35	0.51	1.39	0.54	11.34	1.90333	1.84	12	2		RWC	Relative water content, RWC (%)
11.97	10.47	1.47	1.05	0.39	0.8	0.3	8.07	1.61	1.79333	19	2		RWCI	RWC intervals
15.5	14.26	1.78	1.4	0.28	1.58	0.37	13.19	1.73333	1.77	11	2			1 = 0-10%
20.1	18.81	1.46	1.25	0.5	1.26	0.53	9.01	1.34667	1.66667	13	2			2 = 11-20%
25.83	26.42	1.96	1.75	0.63	1.63	0.49	8.15	1.96667	2.79333	13	2			3 = 21-30%
21.08	17.39	1.24	1.35	0.47	1.03	0.29	13.31	1.75667	2.15333	16	2			4 = 31-40%
13.31	16.83	1.35	1.19	0.48	1.26	0.34	12.97	1.56	2.14333	20	2			5 = 41-50%
20.01	19.9	2.69	1.56	0.47	1.36	0.38	18.3	1.91667	2.27333	20	2			6 = 51-60%
18.32	13.93	1.83	1.74	0.58	0.98	0.38	9.53	2.07667	2.34667	17	2			7 = 61-70%
15.55	17.22	1.62	1.6	0.37	1.67	0.32	15.38	1.69333	2.31	17	2			8 = 71-80%
23.15	15.49	1.52	0.87	0.41	1.14	0.35	22.33	1.34667	1.62	13	2			9 = 81-90%
22.04	23.31	2.34	1.25	0.51	2.1	0.4	16.12	2.52667	3.03	18	2			10 = 91-100%
22.95	20.1	1.29	1.27	0.37	1.4	0.49	11.04	1.42333	1.67667	12	2
20.92	17.37	2.88	1.94	0.87	1.64	0.63	19.24	1.69667	2.26333	17	2
16.94	16.86	1.9	2.13	0.82	1.57	0.31	14.25	1.45333	1.33667	13	2
17.28	11.3	0.97	0.71	0.4	0.81	0.31	9.05	1.28333	1.31	12	2
17.9	17.42	1.79	1.25	0.42	0.98	0.35	18.69	1.64667	2.32667	28	3
12.86	16.33	1.31	0.86	0.42	0.81	0.63	11.95	1.08667	1.47333	28	3
14.17	14.11	1.27	0.92	0.31	1.03	0.49	16.52	1.38	1.52667	30	3
9.21	10.48	0.92	0.69	0.2	0.39	0.25	16.26	0.59	0.636667	22	3
14.48	20.31	2.17	1.32	0.41	1.25	0.43	10.45	1.88667	1.99667	26	3
27.54	24.74	1.03	0.76	0.47	0.96	0.31	6.13	1.14333	2.68	27	3
22.28	17.22	2.01	1.25	0.41	1.18	0.53	6	1.30333	3.71667	22	3
20.68	18.23	1.12	0.81	0.5	0.95	0.32	24.33	1.75	2.34	28	3
31.21	24.31	1.34	1.25	0.71	1.09	0.44	7.16	2.09667	3.29333	28	3
22.23	22.02	1.85	1.51	0.79	1.47	0.55	15.33	1.82333	2.49667	29	3
24.09	22.35	1.79	1.44	0.73	1.94	0.59	8.23	2.08333	3.17	21	3
24.09	22.65	1.54	1.11	0.4	1.57	0.56	14.19	1.79667	2.43	24	3
20.74	17.21	2.02	1.18	0.61	1.14	0.43	9.25	1.89667	1.92667	21	3
31.19	26.28	2.74	1.71	0.54	1.29	0.37	8.72	2.90333	3.64667	28	3
21.34	21.33	1.28	1.15	0.79	0.96	0.42	15.5	1.39	2.22667	29	3
20.94	19.27	1.13	1.21	0.65	1.5	0.58	18.58	1.84667	2.06333	30	3
14.66	13.77	2.05	1.23	0.49	1.57	0.59	11.99	1.70333	2.22333	21	3
18.11	15.19	1.77	1.69	0.84	1.68	0.55	10.11	1.55333	1.56667	22	3
24.18	20.35	1.62	1.47	0.45	1.11	0.57	17	2.22333	2.75333	28	3
21.11	29.3	2.19	1.43	0.32	1.29	0.49	17.75	1.81667	2.20333	24	3
19.19	15.03	1.65	1.32	0.47	1.23	0.53	9.87	1.81	2.46667	22	3
11.1	9.93	0.58	0.77	0.48	1.2	0.42	18.76	1.06	0.98	26	3
30.99	24.54	1.58	1.13	0.72	0.82	0.52	14.32	1.50667	1.91667	35	4
29.67	27.38	1.94	1.19	0.39	1.07	0.39	8.37	1.82	1.90667	33	4
37.78	33.5	1.75	1.43	0.57	1.49	0.83	8.41	2.05	3.55667	38	4
30.67	30.98	1.73	1.47	0.43	1.45	0.36	6.69	2.03667	3.39667	34	4
21.21	17.51	1.12	1.26	0.36	1.18	0.41	31.81	1.23667	2.12333	35	4
22.34	26.3	1.55	1.88	0.49	1.5	0.69	9.14	1.99	3.21667	37	4
15.5	17.28	1.73	1.62	0.82	1.48	0.47	9.11	1.95333	2.96	39	4
21.46	12.55	0.94	1.01	0.52	0.86	0.44	8.43	1.07	2.32333	35	4
27.33	21.46	1.65	1.59	0.48	1.01	0.36	20.1	1.87667	2.56333	31	4
23.67	16.07	0.91	0.87	0.42	0.82	0.45	12.24	1.15	1.78667	37	4
23.83	16.52	1.16	0.61	0.26	0.96	0.37	16.89	1.25667	1.66333	36	4
14.84	14.19	1.82	1.71	0.8	1.78	0.82	11.97	2.21333	3.37	40	4
23.12	19.16	1.26	1.46	0.53	1.62	0.47	12.53	1.63667	2.94333	39	4
26.87	23.53	1.61	1.55	0.54	1.15	0.39	15.43	2.06333	2.60333	35	4
21.21	13.19	1.41	1.03	0.42	0.78	0.31	30.72	1.35667	1.22667	40	4
27.58	23.84	1.51	0.83	0.36	0.77	0.28	10.31	1.82	2.20667	41	5
28.35	33.58	2.24	2.19	0.67	1.65	0.65	12.45	2.39333	3.89667	43	5
29.61	25.02	1.54	1.34	0.6	1.25	0.42	23.19	1.77	2.9	47	5
25.3	24.86	1.51	1.27	0.45	1.15	0.34	13.89	1.72	2.28333	42	5
14.02	14.12	1.69	0.99	0.35	0.87	0.39	6.01	1.14667	1.95	44	5
17.59	18.81	2.29	1.38	0.51	1.64	0.32	17.51	1.38667	2.27	47	5
20.23	22.96	1.63	1.35	0.42	1.44	0.3	7.65	1.26333	2.34	47	5
23.59	19.17	1.19	0.87	0.46	0.94	0.42	16.42	1.33333	2.20333	50	5
21.62	21.07	1.11	0.77	0.29	1.01	0.28	12.05	1.40667	2.4	49	5
30.96	23.66	1.71	1.67	0.81	1.25	0.48	16.01	2.03333	2.48667	49	5
19.44	17.99	1.61	0.84	0.28	0.75	0.34	16.13	1.43333	2.10333	47	5
43.37	30.9	2.28	1.57	0.64	1.32	0.54	19.18	2.31667	3.42	42	5
25.34	22.64	1.78	1.36	0.47	1.23	0.34	9.45	2.01333	2.45667	47	5
36.89	25.43	1.26	1.11	0.52	0.95	0.41	32.94	1.59333	2.56667	49	5
13.33	12.8	1.27	1.29	0.41	1.45	0.25	23.77	1.36667	2.21667	49	5
13.29	13.44	1.08	0.95	0.57	0.92	0.53	15.57	1.50667	2.26667	49	5
22.04	21.21	2.26	1.83	0.51	1.67	0.52	16.2	2.21333	3.63667	41	5
26.06	18.92	1.6	1.07	0.58	0.64	0.38	12.78	1.76	2.17333	48	5
39.32	29.75	1.98	1.47	0.45	1.11	0.27	15.93	2.24667	3.84333	57	6
30.15	28	1.31	1.47	0.6	1.25	0.38	16.68	1.87667	3.07333	53	6
35.93	23.79	1.57	1.14	0.39	1.03	0.34	26.33	1.93333	2.79	60	6
40.11	32.46	1.61	1.24	0.37	1.63	0.34	10.94	2.4	3.38	59	6
19.69	15.06	1.07	0.82	0.35	0.63	0.24	12.11	1.39	2.27667	60	6
52.13	38.26	1.75	1.39	0.32	1.13	0.38	17.15	2.79	4.12	58	6
24.73	21.12	1.25	1.15	0.45	0.88	0.26	23.38	1.46667	2.32	56	6
32.78	25.81	1.75	1.19	0.62	1.22	0.36	15.31	1.85333	2.91333	59	6
19.48	14.28	1.12	0.78	0.27	0.84	0.24	19.51	1.37	1.68333	57	6
26.06	20.82	1.32	1.03	0.67	1.14	0.41	16.82	2.07667	2.96	55	6
17.5	15.56	1.5	1.52	0.53	1.4	0.45	13.92	1.87667	3.29	56	6
20.81	20.57	2.04	1.61	0.88	1.31	0.54	12.01	2.58333	2.89	56	6
22.87	21.09	1.23	1.56	0.39	1.41	0.46	8.63	2.00333	2.38333	56	6
32.49	23	1.88	1.64	0.57	1.24	0.41	22.75	2.32667	2.92333	68	7
37.27	30.7	1.56	1.29	0.6	1.04	0.45	14.01	2.15667	3.44333	69	7
47.59	38.38	1.96	1.4	0.78	1.48	0.69	9.33	2.70333	4.62667	61	7
36.57	30.64	1.64	1.26	0.57	0.87	0.46	13.35	1.90667	3.16667	62	7
48.62	43.11	2.09	1.56	0.59	1.25	0.41	16.06	2.68667	4.22667	62	7
17.31	15.58	1.41	1.6	0.6	0.97	0.33	14.3	2.45	3.32	61	7
33.79	29.11	1.53	1.14	0.67	0.98	0.43	21.82	2.04333	2.69333	65	7
39.77	29.59	1.98	1.22	0.43	0.92	0.31	8.03	2.57	3.14667	69	7
35.16	24.9	2.71	1.85	0.51	1.86	0.75	20.37	2.60333	3.93333	65	7
30.22	22.74	1.84	1.54	0.57	1.36	0.51	10.47	2.39667	3.53333	68	7
24.1	26.07	1.62	1.39	0.63	1.27	0.47	9.73	1.86333	3.17	65	7
39.68	31.65	2.07	1.55	0.41	1.21	0.41	15.82	2.61333	3.57667	64	7
33.37	26.02	2.01	1.16	0.46	1.32	0.48	18.53	2.13667	2.83333	69	7
18.3	13.35	1.02	1	0.67	0.75	0.37	25.06	1.25667	1.73667	63	7
33.83	21.39	1.3	1.11	0.48	0.69	0.31	26.65	1.60667	2.40667	64	7
31.62	26.62	1.69	0.97	0.41	0.94	0.42	16.52	2.29667	2.72	62	7
28.24	19.77	1.28	1.05	0.35	0.91	0.37	22.98	1.58667	2.43333	65	7
33.76	25.3	1.66	1.06	0.44	1	0.42	7.95	1.96333	2.94	61	7
18.72	11.68	2.2	1.27	0.82	0.96	0.57	19.01	1.94333	2.44333	61	7
27.57	23.98	2	1.43	0.52	1.39	0.42	27.15	2.21333	3.95667	68	7
38.26	34.51	2.56	1.87	0.8	1.42	0.37	13.08	3.10667	3.8	79	8
43.57	28.88	1.72	1.36	0.76	1.16	0.57	24.81	2.30333	2.97	79	8
42.95	33.64	1.92	1.47	0.59	1.5	0.49	7.19	2.87667	4.22333	76	8
35.64	30.3	2	1.85	0.52	1.38	0.46	15.73	2.30667	3.25667	79	8
39.8	32.12	3.04	2.05	0.63	1.91	0.37	2.68	2.52	4.83	77	8
45.74	38.79	2.05	1.47	0.47	1.13	0.47	13.41	2.54667	3.54	79	8
37.99	29.2	2.03	1.41	0.54	1.22	0.53	8.43	2.27	3.95333	80	8
30.89	36.32	1.95	1.54	0.38	1.46	0.39	6.34	2.78333	4.49	80	8
51.11	45.38	2.42	1.85	0.5	1.45	0.39	19.58	2.88	4.56667	79	8
50.7	42.33	2.04	1.58	0.61	1.34	0.43	21.95	2.47667	5.02	73	8
18.03	31.66	1.42	1.2	0.41	0.92	0.44	16.81	2.27333	4.39667	74	8
39.68	28.85	1.99	1.37	0.47	1.07	0.3	11.64	2.52	3.87	74	8
34.36	22.37	1.77	1.31	0.72	1.04	0.51	13.67	2.01	2.78333	76	8
37.09	29.96	1.93	1.38	0.34	1.02	0.34	18.57	2.11333	3.46667	72	8
36.53	27.77	1.95	1.38	0.64	1.24	0.55	15.88	2.51333	3.38667	77	8
36.83	24.64	2.08	1.9	0.46	1.23	0.37	6.98	1.97667	3.07	74	8
31.82	23.34	1.85	1.39	0.45	0.92	0.34	17.96	1.96	3.07667	71	8
32.18	21.24	1.8	1.28	0.73	1.11	0.33	14.46	1.90667	2.93667	72	8
48.46	34.23	2.73	1.93	0.57	1.57	0.7	21.38	2.95333	4.18	71	8
32.21	18.49	1.76	1.42	0.41	1.39	0.63	13.11	2.09667	2.94667	77	8
28.77	21.04	1.65	0.83	0.34	0.7	0.27	33.91	1.83333	2.33333	78	8
39.01	24.1	2.08	1.19	0.39	1.03	0.32	13.86	2.70667	3.65667	80	8
37.56	30.67	2.35	1.91	0.48	1.52	0.33	9.9	2.30333	3.6	79	8
40.53	28.74	1.6	1.28	0.57	1.23	0.45	22.66	2.19333	3.33667	74	8
44	38.21	2.22	1.53	0.49	1.36	0.44	14.82	2.43333	3.79667	77	8
26.29	24.26	1.91	1.27	0.48	1.54	0.53	5.05	2.04	2.88	78	8
35.7	22.51	2.45	2.07	0.39	1.95	0.78	9.08	2.67	3.83667	80	8
25.65	18.99	1.4	0.91	0.54	0.88	0.39	20.06	1.86667	2.15	73	8
23.21	18.41	1.49	1.7	0.49	1.48	0.38	18.27	1.84667	2.82667	73	8
22.52	19.62	1.58	1.92	0.8	1.34	0.82	15.82	2.34667	4.02667	80	8
35.88	30.51	2.05	1.61	0.52	1.23	0.36	19.1	2.32667	3.14	86	9
31.2	28.75	2.58	2.35	0.91	1.17	0.66	8.09	2.99333	3.81	83	9
42.29	31.15	2.2	1.57	0.75	1.2	0.5	11.33	2.41	3.04667	90	9
33.84	31.77	2.26	1.41	0.62	0.95	0.4	6.78	2.29333	3.23333	81	9
41.83	30.31	2.27	1.45	0.55	1.31	0.52	8.11	2.25667	2.96	90	9
29.47	16.73	1.82	1.35	0.43	0.97	0.51	20.21	1.77	2.12333	82	9
40.56	29.97	1.99	1.55	0.73	1.22	0.62	22.12	2.37	3.04	89	9
42.45	36.99	2.04	1.81	0.57	1.46	0.39	13.71	2.70667	4.26667	90	9
33.75	33.11	1.81	1.15	0.56	1.12	0.53	16.32	2.26333	3.29	86	9
35.14	27.85	1.86	1.21	0.73	0.84	0.4	16.74	1.88	2.49	88	9
36.16	26.99	1.6	1.28	0.53	1.15	0.47	17.4	2.15333	3.11	82	9
36.47	27.59	1.96	1.62	0.32	1.21	0.34	23.64	2.29	3.53667	90	9
31.59	28.26	2.23	1.5	0.87	1.18	0.53	10.04	2.49667	3.51	86	9
43.85	35.73	2.52	1.71	0.66	1.47	0.66	18.32	3.18667	4.44667	81	9
39.34	37.31	2.18	1.67	0.81	1.12	0.54	21.83	2.32667	3.2	84	9
47.69	44.12	2.16	1.45	0.52	1.06	0.41	8.55	2.61	3.60333	82	9
33.08	26.52	1.92	1.75	0.73	1.04	0.59	15.18	2.11333	2.84	87	9
41.97	33.31	2.33	1.75	0.57	1.21	0.47	16.01	2.75333	3.81667	89	9
32.76	25.74	2.02	1.67	0.53	1.51	0.44	12.91	2.14	2.77333	86	9
51.7	38.97	3.4	1.76	0.71	1.51	0.57	22.94	3.24667	4.58667	88	9
42.92	40.78	2.87	1.86	0.56	1.34	0.67	15.47	3.26667	4.61333	88	9
48.28	41.38	2.3	2.16	0.81	1.81	0.62	21.07	3.14	4.03667	85	9
29.81	16.51	1.16	1.13	0.36	0.81	0.28	39.33	1.36667	1.9	84	9
24.18	19.57	1.47	1.16	0.48	0.97	0.46	11.06	1.41	2.18667	90	9
47.77	40.39	2.65	1.83	0.43	1.86	0.66	18.66	3.01667	4.39	83	9
40.46	41.42	1.9	1.61	0.42	1.36	0.35	11.42	2.70333	4.4	83	9
60.03	41.08	2.77	1.77	0.59	1.39	0.63	34.24	3.16	4.66	89	9
36.75	30.68	1.63	1.27	0.48	1.01	0.35	9.57	2.47333	3.37667	86	9
47.57	42.66	2.65	1.03	0.52	1.7	0.48	19.66	2.93667	4.95667	81	9
50.94	38.87	3.25	1.9	0.59	1.48	0.48	12.32	3.36667	4.08333	87	9
37.79	30.25	2.52	1.94	0.6	1.7	0.4	10.47	2.03	4.85	85	9
41.83	32.8	2.36	1.61	0.56	1.61	0.41	10.23	2.36	3.70333	90	9
43.89	40.25	2.85	2.1	0.48	2.21	0.47	5.22	2.89	3.64667	85	9
27.85	19.5	1.83	1.28	0.66	1.09	0.33	4	2.18667	2.85667	84	9
34.53	34.11	1.58	1.37	0.39	1.02	0.38	17.43	2.17	3.24333	89	9
58.7	45.16	2.82	2.04	0.58	1.6	0.6	8.6	3.51333	5.32333	82	9
53.5	46.4	2.44	1.84	0.69	1.72	0.52	15.19	2.86667	4.24667	88	9
27.25	22.41	1.7	1.3	0.44	1.07	0.46	22.33	2.87667	3.5	82	9
28.36	26.05	2.22	1.35	0.53	1.61	0.57	5.31	2.37	3.08	85	9
26.03	24.21	1.61	1.24	0.38	0.97	0.49	12.74	1.85667	3.01667	90	9
53	38.19	2.55	1.65	0.5	1.45	0.62	29.22	2.95333	3.84667	89	9
61.4	46.61	2.75	2.29	0.43	1.96	0.68	5.14	3.17667	3.83	85	9
53.65	41.8	2.83	2.47	0.41	1.66	0.39	19.17	3.39667	4.28	88	9
53.5	29.32	2.36	1.32	0.44	1.1	0.44	25.37	2.53667	3.08667	86	9
42.56	31.58	2.38	1.62	0.42	1.2	0.5	19.89	2.56	3.28667	90	9
39.78	38.19	2.34	2.12	0.55	1.91	0.52	16.81	2.42333	3.58667	83	9
61.55	43.28	2.88	2.74	0.61	2.99	0.61	24.51	3.27667	4.74667	86	9
56.67	47.93	2.91	2.12	0.68	1.65	0.41	14.9	2.82667	4.23667	88	9
57.29	40.07	2.38	1.49	0.55	1.16	0.58	17.84	2.7	3.74	84	9
40.37	29.86	2.07	1.48	0.54	1.33	0.51	14.04	2.26667	3.16667	86	9
44.5	36.62	2.64	2.03	0.88	1.69	0.72	11.02	2.72667	4.24667	88	9
49.24	41.78	2.46	2.03	1.15	2.08	0.53	13.98	2.73	3.31333	88	9
33.46	26.16	2.3	1.82	0.57	1.59	0.48	18.79	2.75333	3.99333	90	9
36.02	28.3	2.07	2.22	0.65	1.96	0.55	13.66	2.51	3.71667	90	9
34.17	23.96	2.59	1.94	0.77	1.61	0.78	20.58	2.42667	3.06	88	9
48.93	35.66	2.78	2.11	0.48	1.53	0.47	17.85	2.96333	3.71	88	9
36.04	27.62	1.87	1.57	0.64	1.31	0.61	16.52	2.1	2.90333	90	9
49.34	37.21	3.54	2.39	0.53	1.81	0.56	23.08	3.22333	4.26667	90	9
52.7	38.82	2.29	1.91	0.59	1.41	0.49	24.03	2.74333	4	90	9
46.8	41.47	2.61	1.85	0.57	1.31	0.53	27.26	2.59667	3.73667	90	9
52.5	33.58	2.31	1.91	0.51	1.24	0.43	18.94	2.73333	4.31	90	9
37.73	26.25	1.78	1.05	0.47	1.04	0.4	20.86	2.00667	2.93667	89	9
42.34	33.57	2.49	1.9	0.71	1.58	0.48	23.01	2.71333	3.94667	88	9
45.91	28.02	1.89	1.4	0.46	1.53	0.43	16.74	2.09	3.15333	90	9
27	23.37	1.87	1.56	0.72	1.38	0.55	18.79	2.33333	2.89333	90	9
60.69	46.56	2.82	2.65	0.79	1.85	0.72	18.64	3.17333	4.84	88	9
48.9	28.43	2.16	1.84	0.52	1.05	0.67	26.18	2.44	3.61	88	9
53.02	45.91	2.4	1.64	0.55	1.51	0.44	10.95	2.67	3.99	84	9
53.71	38.36	2.42	1.8	0.55	1.27	0.49	15.83	2.90333	3.86667	87	9
31.84	26.65	1.64	1.56	0.62	1.34	0.43	13.56	2.00667	3.03333	88	9
43.77	39.92	2.28	2.35	0.58	2.3	0.42	15.36	2.45333	3.47	89	9
30.74	22.23	1.73	1.07	0.3	0.87	0.41	13.75	1.83	2.35333	86	9
52.02	35.96	2.99	2.34	0.54	1.63	0.55	17.18	3.27	4.19667	90	9
37.16	27.37	1.95	1.47	0.47	1.32	0.63	15.52	2.22667	3.15	87	9
30.85	23.31	1.97	1.54	0.59	1.16	0.43	21.28	2.11333	3.18	89	9
31.75	21.23	1.91	1.32	0.79	1.55	0.49	8.34	2.15333	3.22667	84	9
60.25	43.2	2.69	2.32	0.64	2.58	0.52	15.87	3.23	4.09	89	9
50.86	39.73	2.45	2.06	0.44	1.44	0.52	16.76	2.67667	3.88667	89	9
29.8	22.84	2.23	1.31	0.37	0.81	0.32	10.55	2.18667	2.83	82	9
35.79	24.17	1.64	1.19	0.37	1.66	0.28	19.23	2.07	2.79667	90	9
43.13	35.69	2.47	1.51	0.63	1.69	0.43	20.45	2.84333	4.06333	87	9
38.47	30.48	2.13	1.7	0.59	1.28	0.32	12.26	2.37333	2.94333	86	9
42.56	31.99	2.15	2.22	0.7	1.61	0.59	16.93	2.32	2.76	86	9
65.8	51.45	2.29	2.08	0.53	2.1	0.35	9.43	2.88667	4.69333	85	9
38.09	33.73	2	1.85	0.51	1.79	0.47	10.61	2.28	3.29	88	9
49	38.43	2.29	2.16	0.74	1.72	0.56	11.9	2.50667	4.09	83	9
37.65	26.87	1.77	1.44	0.58	1	0.33	15.2	2.16667	3.66667	88	9
47.2	42.88	3.69	1.94	0.91	1.78	0.66	13.94	3.2	4.06	87	9
37.09	34.5	1.82	1.28	0.3	1.57	0.39	16.84	2.18333	3.28	89	9
33.45	22.75	1.94	1.36	0.63	1.15	0.82	15.84	1.99	2.58667	90	9
66.57	48.24	2.97	2.57	0.64	1.88	0.51	14.59	3.22	3.86667	86	9
60.77	46.55	2.47	1.75	0.69	1.34	0.65	13.83	2.60667	3.34333	89	9
41.76	26.73	2.27	1.51	0.72	1.1	0.6	13.65	2.51	3.52	89	9
46.02	32.09	2.58	1.93	0.56	1.59	0.48	16.4	2.65667	3.61333	89	9
51.19	37.74	2.46	1.53	0.57	1.3	0.58	11.2	2.72	3.86	85	9
51.9	37.96	2.53	1.88	0.85	2	0.69	16.66	2.66667	4.12333	85	9
23.84	22.01	1.7	1.34	0.65	1.59	0.39	7.04	1.83	2.57	88	9
44.71	35.96	2.58	1.95	0.58	1.92	0.73	9.01	2.80667	3.86667	85	9
37.82	25.35	1.99	1.45	0.77	1.3	0.44	22.79	2.18	3.33667	89	9
42.8	28.9	2.41	1.68	0.41	1.51	0.41	16.65	2.72333	3.23667	85	9
34.68	20.15	2.42	1.78	0.69	1.29	0.38	18.19	2.37	3.34333	84	9
37.67	29.92	1.89	1.16	0.71	0.95	0.38	18.78	2.24333	2.6	85	9
35.65	26.46	2.24	1.61	0.53	1.39	0.57	17.78	2.33	2.98667	89	9
62.23	38.96	3	2.18	0.62	1.43	0.45	29.1	3.07333	4.83667	89	9
36.7	25.89	1.67	1.45	0.58	1.33	0.52	18.65	1.84333	2.78667	90	9
41	34.06	2.13	1.69	0.4	1.64	0.5	24.23	2.32667	3.58	89	9
36.92	27.85	2.31	1.57	0.58	1.92	0.65	7.14	2.60333	3.18	86	9
51.46	36.68	2.71	1.99	0.57	1.33	0.58	13.29	2.82667	2.98333	90	9
31	28.74	1.58	1.43	0.24	1.66	0.3	15.62	1.79667	2.93333	90	9
44.76	35.45	2	1.61	0.61	1.3	0.38	14.52	2.27	2.99333	81	9
30.3	19.99	1.84	1.44	0.47	1.38	0.44	7.75	1.86667	2.66667	90	9
55.85	34.17	2.58	1.74	0.69	1.55	0.49	12.5	2.95667	4.44333	86	9
37.2	27.48	2.25	1.52	0.48	1.36	0.41	8.74	2.33667	2.94333	88	9
30.19	27.67	1.77	1.29	0.48	1.09	0.4	7.35	2.10667	2.83	87	9
42.51	28.59	2.55	1.86	0.84	1.92	0.78	18.78	2.72667	3.71333	90	9
52.24	35.15	2.57	2.24	0.6	1.5	0.46	8.07	2.67	3.8	89	9
50.48	33.87	2.83	1.51	0.57	1.35	0.61	11.84	3.29667	4.05333	85	9
34.77	22.17	1.94	1.56	0.64	1.16	0.4	20.76	2.1	2.51	85	9
36.43	26.9	2.03	1.41	0.58	1.27	0.57	12.58	2.22	2.65333	89	9
44.75	27.4	1.84	1.28	0.55	1.11	0.32	14.37	2.10333	3.00333	90	9
51.29	36.36	2.21	2.32	0.75	2	0.47	23.83	2.60333	3.49	87	9
25.08	20.32	1.69	1.2	0.46	1.14	0.36	8.64	1.84	2.38333	89	9
41.43	40.02	2.88	2.71	0.62	2.62	0.34	11.15	2.55333	3.74667	90	9
30.12	22.8	1.76	1.37	0.44	1.05	0.35	8.28	1.75	2.52667	84	9
29.15	19.69	1.82	1.13	0.4	0.98	0.38	7.62	1.76333	2.25333	90	9
31.78	26.76	2.14	1.84	0.54	1.9	0.5	6.99	2.17667	3.24667	90	9
34.24	28.95	2.06	2.57	0.5	1.41	0.59	10.72	2.05	2.65	89	9
43.36	30.09	2.31	1.9	0.42	1.75	0.61	16.62	2.45	3.32	87	9
39.9	32.04	2.76	1.77	0.6	1.27	0.44	13.35	2.63	3.60333	89	9
49.07	32.03	2.35	1.81	0.57	1.4	0.48	29.17	2.51667	3.30667	90	9
39.9	29.39	2.23	1.55	0.48	1.37	0.41	13.37	2.11667	2.73	86	9
62.99	53.95	2.37	1.85	0.71	1.74	0.59	13.4	3.02	4.55333	89	9
38.75	25.39	1.69	1.29	0.51	1.07	0.39	22.11	2.07333	2.68667	88	9
47.01	41.03	2.25	1.66	0.48	1.55	0.41	8.74	2.45	3.40667	88	9
57.9	41.1	2.76	1.86	0.58	1.67	0.55	7.51	3.04333	4.62	88	9
41.06	30.28	2.2	1.88	0.74	1.51	0.5	10.36	2.29	3.81	88	9
29.03	20.08	2.07	1.6	0.67	1.44	0.51	14.05	2.03333	2.72667	86	9
21.1	12.76	1.81	1.14	0.65	1.07	0.28	17.14	2.10667	2.33	90	9
39.23	28.52	2.56	1.42	0.49	1.18	0.49	8.78	2.95	3.6	85	9
47.71	36.23	2.83	1.87	0.41	1.57	0.51	9.37	2.59	3.43333	89	9
39.26	27.67	2.13	1.54	0.55	1.26	0.44	18.88	2.37667	3.60333	87	9
41.65	26.67	1.95	1.13	0.49	0.93	0.58	19.73	2.12	2.99	90	9
36.5	21.77	1.73	1.13	0.5	1.06	0.59	24.72	2.07333	2.71333	88	9
37.57	27.68	2.24	1.55	0.77	1.05	0.72	17.04	2.36	3.14667	85	9
47.56	39.76	1.9	1.34	0.63	1.34	0.51	15.9	2.25667	3.12667	85	9
49.6	35.83	2.71	1.99	0.51	1.34	0.4	13.33	2.80667	3.65	89	9
41.06	26.6	2.27	1.7	0.51	1.27	0.55	16.12	2.45667	2.99667	90	9
39.03	30.4	2.38	1.67	0.58	1.75	0.51	11.89	2.45333	3.16333	83	9
31.89	26.25	2.11	1.42	0.5	1.39	0.38	8.54	2.15667	2.75	90	9
30.35	19.85	1.88	1.19	0.52	1.11	0.45	22.35	1.97333	2.51	88	9
44.73	29.91	2.61	1.63	0.48	1.62	0.48	7.9	2.65	3.71	87	9
36.31	29.21	2.29	1.72	0.74	1.63	0.44	8.21	2.49	3.66667	88	9
34.74	25.44	2.28	1.68	0.63	1.62	0.45	7.63	2.32667	3.06667	89	9
43.52	31.63	2.22	1.59	0.47	2.05	0.43	3.72	2.51	3.3	82	9
32.81	21.81	1.87	1.39	0.47	1.22	0.41	14.92	2.01667	2.53667	87	9
29.36	17.64	1.54	1.08	0.62	1.06	0.47	32.42	1.69	2.23333	88	9
38.49	28.4	2.24	1.33	0.43	1.25	0.35	5.21	2.36333	2.67333	84	9
47.89	35.65	2.34	1.68	0.45	1.36	0.36	20.78	2.64667	3.97333	84	9
26.59	24.11	1.77	1.05	0.35	1.32	0.32	7.27	1.84333	2.13333	87	9
28.55	20.58	1.71	1.31	0.46	1.05	0.39	24.93	1.75667	2.32667	89	9
24.05	20.48	1.77	1.19	0.5	1.34	0.43	8.84	1.90667	2.39667	90	9
52.53	46.41	2.3	1.48	0.58	1.38	0.41	11.34	2.88	4.07	82	9
41	26.73	1.74	1.32	0.63	1.23	0.4	10.16	2.18667	3.05333	82	9
32.24	27.47	2.39	1.35	0.54	1.86	0.45	7.64	2.15333	3.05	88	9
34.7	25.85	1.78	1.28	0.55	1.33	0.49	8.41	1.98667	2.50333	88	9
48.78	39.85	2.93	2.21	0.44	1.96	0.6	19.13	2.70667	4.05333	87	9
21.67	18.41	2	1.6	0.78	1.48	0.72	16.95	2.95333	4.49333	86	9
49.52	35.99	2.51	1.63	0.55	1.42	0.48	16.56	2.66	3.61	89	9
26.66	17.14	2.04	1.4	0.44	1.29	0.43	10.68	2	2.74	90	9
49.59	43.09	3.44	2.27	0.67	2.47	0.44	9.17	3.11	4.16667	87	9
54.37	29.26	2.92	2.07	0.5	1.46	0.42	15.23	3.04333	4.15	85	9
17.32	14.73	1.9	1.71	0.69	1.74	0.61	21.64	2.33333	3.17333	87	9
29.83	25.77	2.17	1.66	0.54	1.63	0.59	8.43	2.20333	2.95	87	9
28.9	19.09	1.7	0.89	0.45	1	0.48	9.83	2.24667	2.65	84	9
27.1	28.18	2.53	1.74	0.69	1.09	0.25	12	2.69	3.93667	87	9
55.95	45.61	2.83	1.98	0.57	1.65	0.43	7.15	2.95333	3.79	85	9
49.27	45.69	2.71	1.85	0.45	2.07	0.5	10.67	2.88	3.58667	87	9
45.83	35.31	2.46	1.96	0.48	1.89	0.62	7.1	2.59333	3.94667	85	9
52.72	43.71	3.02	1.86	0.68	1.64	0.6	11.94	2.94	3.87333	88	9
45.72	28.78	2.45	2.02	0.43	1.53	0.43	16.23	2.62667	3.69667	89	9
55.58	35.95	2.57	1.8	0.64	1.34	0.44	11.23	2.82667	3.84333	90	9
16.07	14.85	1.41	1.3	0.64	1.5	0.44	23.19	2.19667	2.58333	88	9
29.49	20.74	1.6	1.29	0.44	0.98	0.38	4.86	1.82	2.2	90	9
50.41	39.05	2.53	2.49	0.75	2.08	0.4	11.69	2.59	3.80333	86	9
42.84	31.62	2.13	1.35	0.58	1.15	0.33	8.17	2.30667	3.05667	90	9
44.31	34.98	2.61	2.17	0.61	1.68	0.52	11.13	2.69333	3.81333	89	9
20.45	17.15	1.52	1.23	0.34	1.05	0.24	5.01	1.62	2.42	88	9
21.58	25.01	1.92	2.12	0.55	2.23	0.54	6.41	2.14	3.22	85	9
31.6	26.68	1.87	1.52	0.47	1.29	0.35	6.77	1.9	2.33	90	9
22.54	20.7	2.47	1.77	0.68	1.76	0.74	14.47	3.02	3.89333	85	9
51.03	41.33	2.94	2.96	0.4	1.96	0.37	14.38	3.00667	3.85667	89	9
45.01	37.98	2.91	1.81	0.61	1.35	0.39	15.81	2.77667	3.79	90	9
46.88	39.84	3.1	2.05	0.57	2.06	0.41	14.15	2.85333	4.23667	90	9
36.16	30.01	2.04	1.13	0.56	1.04	0.35	10.04	2.11	2.36667	90	9
59.94	45.9	3.04	2.45	0.4	1.83	0.38	19.84	3.31333	5.26	86	9
45.78	31.32	2.42	1.63	0.7	1.83	0.35	15.82	2.63	4.18	89	9
39.01	35.25	2.34	1.75	0.48	1.41	0.35	14.59	2.62	3.51	87	9
48.44	41.31	3.1	1.57	0.5	1.84	0.46	12.89	3.00333	4.1	86	9
37.42	26.79	2.42	1.56	0.59	1.51	0.36	13.44	2.84667	3.53	89	9
24.88	18.63	1.68	1.23	0.46	1.28	0.48	16.15	2.57333	3.06333	89	9
50.52	35.48	3.29	2.11	0.51	1.94	0.41	9.3	2.91	4.28333	87	9
55.99	47.73	2.3	1.63	0.87	1.37	0.89	23.28	2.84	4.27333	92	10
31.87	23.12	1.54	1.22	0.53	0.95	0.4	18.4	1.85667	2.46667	92	10
55.11	47.05	2.54	1.75	0.62	1.32	0.72	18.14	2.77667	3.71	92	10
37.55	23.26	2.48	2.06	0.53	1.97	0.58	11.71	2.92667	3.68	92	10
57.01	43.87	2.51	1.78	0.46	1.36	0.49	26.66	3.14667	4.24333	92	10
50.69	35.04	2.17	1.62	0.49	1.48	0.62	28.83	2.68667	3.87	91	10
40.65	32.37	1.83	1.67	0.31	1.1	0.29	17.27	2.51	4.11	91	10
54.86	42.32	3.21	2.34	0.84	1.72	0.83	33.81	3.36333	3.91	91	10
35.94	25.97	1.79	1.56	0.57	1.41	0.53	21.7	2.23667	2.91333	93	10
32.87	25.49	2.07	1.84	0.43	1.2	0.34	21.54	2.18333	3.04667	92	10
27.75	21.98	1.92	1.59	0.76	1.17	0.51	30.18	2.22667	2.94	96	10
39.66	25.8	1.97	1.34	0.52	1.2	0.42	20.29	2.32	2.71667	93	10
24.08	19.51	1.58	1.44	0.38	0.92	0.48	21.28	1.92667	2.79333	91	10
30.66	20.37	1.18	0.91	0.43	0.61	0.26	13.06	1.38	1.57333	94	10
32.5	28.49	1.65	1.43	0.45	1.08	0.35	17.74	2.06667	2.96333	93	10
35.54	21.55	1.61	1.15	0.53	0.89	0.41	12.26	1.70333	2.22	91	10
29.24	20.85	1.9	1.55	0.31	0.86	0.39	10.65	2.02	2.48	92	10
33.38	20.03	1.79	1.29	0.81	0.94	0.3	16.23	2.13333	3.24333	93	10
22.43	22.89	2.11	1.61	0.82	1.78	0.14	5.37	2.08	2.62333	91	10
37.09	23.76	1.64	1.26	0.42	1.03	0.36	30.8	2.06	2.96333	91	10
51.55	24.42	2.88	1.97	0.64	1.71	0.57	32.18	2.59	3.18	92	10
43.26	29.82	1.93	1.62	0.63	1.22	0.54	24.9	2.37	3.64333	91	10
38.62	26.78	2.3	1.84	0.54	1.33	1.05	31.62	2.37667	3.24333	93	10
45.1	30.97	2.17	1.38	0.69	1.67	0.5	18.34	2.09	2.65333	91	10
38.06	31.94	2.38	1.75	0.67	1.36	0.35	18.92	2.38333	2.95667	93	10
46.7	39.36	2.44	2.31	0.47	1.78	0.48	24.25	2.73	3.86333	93	10
30.79	26.82	2.23	1.76	0.7	1.33	0.41	19.16	2.20333	2.91333	92	10
50.41	40.83	2.19	1.61	0.63	1.4	0.38	23.97	2.50333	3.61333	91	10
42.03	33.57	3.23	2.14	0.74	1.8	0.57	20.15	2.61333	3.49	91	10
34.58	28.12	2.14	1.62	0.67	1.77	0.45	15.89	2.14	3.52667	100	10
49.58	27.17	2.71	1.77	0.65	1.25	0.63	21.34	3.02667	3.81	94	10
41.17	24.34	2.09	1.54	0.47	1	0.49	31.28	2.30667	3.10667	96	10
59.82	29.95	2.74	2.01	0.59	1.14	0.63	27.35	2.95	4.33667	95	10
41.41	29.16	2.6	2.1	0.7	1.46	0.74	23.09	2.39667	3.18	93	10
52.7	41.71	1.96	1.54	0.71	1.68	0.75	27.21	2.45667	4.34333	93	10
29.83	23.1	1.7	1.24	0.38	0.98	0.33	14.32	1.95667	2.43	91	10
35.99	22.65	1.43	0.97	0.39	0.78	0.31	26.37	1.82667	2.26333	91	10
56.39	48.83	3.01	1.84	0.71	1.57	0.32	18.75	3.00333	4.31333	92	10
52.3	27.92	2.57	2.09	0.66	1.55	0.63	23.29	2.81333	3.72333	95	10
49.31	37.27	2.61	2.03	0.72	1.55	0.65	22.62	2.73667	3.94	93	10
55.23	29.03	2.49	1.55	0.64	1.23	0.36	28.21	2.47	3.22	93	10
52.25	42.84	2.78	1.31	0.67	1.28	0.42	32.11	2.58	3.89333	91	10
48.01	25.98	2.15	1.35	0.46	1.38	0.72	39.52	2.52667	3.52333	93	10
33.31	30.93	2.23	1.51	0.63	1.61	0.4	17.83	2.29667	3.14333	92	10
41.08	29.58	2.13	1.37	0.5	1.41	0.36	14.24	2.36333	3.01333	93	10
31.95	24.97	2.08	1.52	0.44	2.11	0.39	17.14	2.18667	2.72	91	10
30.4	21.21	1.92	1.37	0.53	1.23	0.24	20.99	1.79333	2.41667	95	10
31.92	23.76	1.62	1.3	0.71	1.45	0.43	16.75	1.95333	2.64333	94	10
46.07	28.35	2.79	1.83	0.78	1.2	0.59	24.72	2.79667	3.29333	91	10
31.65	20.91	1.99	1.37	0.36	1.06	0.43	15.29	1.82333	2.61	92	10
41.08	26.62	2.56	1.64	0.54	1.55	0.51	34.5	2.48667	2.92667	92	10
32.87	21.44	1.38	1	0.34	0.88	0.49	15.67	1.62333	2.43667	91	10
63.34	34.09	3.18	2.73	0.85	1.64	0.93	26.1	3.14	4.06	96	10
45.92	33.14	2.55	2.05	0.69	1.67	0.63	17.48	2.64	3.32667	92	10
46.91	39.09	1.85	1.49	0.66	1.15	0.77	19.97	2.27333	3.19	93	10
45.64	31.12	2.54	1.6	0.68	1.5	0.57	12.51	2.78	3.13	93	10
47.59	36.55	2.46	2.05	0.64	1.49	0.48	21.86	2.71667	3.48667	96	10
37.51	32.46	1.85	1.65	0.61	1.52	0.41	16.89	2.31	3.30667	91	10
28.78	17.84	1.4	1.11	0.42	1.04	0.31	24.78	1.65	2.53	96	10
44.85	34.59	2.19	1.59	0.51	1.51	0.51	21.89	2.28333	3.41667	93	10
41.25	28.57	1.77	1.48	0.66	1.6	0.47	18.88	2.22333	3.49333	92	10
32.78	24.35	2.13	1.27	0.46	1.09	0.36	12.55	1.98	2.44333	93	10
53.19	36.09	3.06	2.07	0.69	1.78	0.74	19.58	3.27	4.60333	91	10
30.75	26.65	2.17	1.75	0.43	1.62	0.51	10.44	2.10667	3.17333	91	10
49.04	24.32	2.32	1.73	0.6	1.35	0.51	18.36	2.43	3.23667	95	10
38.47	26.65	2.06	1.59	0.66	1.45	0.67	19.98	1.97333	2.77333	94	10
48.17	35.27	2.29	2.03	0.58	2.1	0.82	21.71	2.51667	3.66333	91	10
44.88	36.6	1.95	1.26	0.55	1.15	0.44	15.37	2.33333	3.37667	93	10
33.75	23.93	1.7	1.36	0.57	1.14	0.43	20.84	1.91	2.23	93	10
69.01	56.85	2.46	2.02	0.71	1.7	0.71	12.52	2.97333	4.55667	91	10
28.81	19.25	1.84	1.38	0.68	1.06	0.37	17.58	1.97	2.50667	92	10
33.65	23.01	2.15	1.42	0.82	1.42	0.42	16.11	2.15	2.60333	93	10
20.85	16.71	1.38	1.19	0.59	1	0.27	10.27	1.57333	2.18333	91	10
44.89	31.68	2.64	1.39	0.58	1.32	0.56	8.95	2.22333	2.73	91	10
27.77	22.08	1.81	1.12	0.47	0.98	0.32	11.86	1.75667	2.15667	93	10
29.28	20.09	1.93	1.25	0.48	1.03	0.43	11.38	1.91667	2.31667	91	10
44.02	26.2	2.6	2.17	1.05	1.47	0.49	22.61	2.62667	3.17333	92	10
52.66	37.37	2.75	2.17	0.68	1.77	0.34	26.99	3.21	4.10333	91	10
50.34	30.85	2.12	1.81	0.56	1.28	0.43	26.63	2.69	3.84333	95	10
34.32	24.77	1.56	1.08	0.43	0.95	0.35	21.99	1.85	2.57333	91	10
36	23.46	2.11	1.6	0.52	1.39	0.46	24.09	2.24	2.50333	91	10
37.61	18.67	2.3	1.72	0.38	1.19	0.34	29.62	2.11667	2.92667	95	10
39.58	27.81	2.14	1.56	0.56	1.54	0.36	25.12	2.36333	3.22333	96	10
22.44	15.7	1.4	1.07	0.38	0.91	0.42	25.39	1.49667	1.93333	98	10
38.55	23.49	1.72	1.36	0.56	1.22	0.41	20.01	2.07	3.28667	92	10
32.55	22.59	1.59	1.4	0.52	1.13	0.35	20.56	1.87333	2.93667	94	10
36.03	22.88	1.91	1.22	0.73	0.98	0.23	16.19	1.9	2.46	94	10
25.66	17.66	1.61	1.18	0.36	1.13	0.44	13.38	1.80667	2.17333	94	10
61.48	35.26	3.55	2.96	0.58	1.87	0.5	13.68	3.35667	3.96333	91	10
53.41	29.71	2.66	1.79	0.59	1.47	0.4	21.13	2.78667	3.79	93	10
37.43	29.82	1.93	1.59	0.61	1.47	0.63	18.94	2.19667	3.12	93	10
44.26	25.69	2.7	1.75	0.5	1.51	0.51	11.79	2.82333	3.15667	90	10
44.75	38.22	2.19	2.01	0.61	1.84	0.46	12.44	2.45333	3.73333	92	10
29.85	22.67	2.01	1.55	0.58	1.27	0.38	16.82	2.04	2.94333	92	10
42.85	36.55	2.49	2.24	0.69	2.38	0.53	6.24	2.98333	4.01667	91	10
34.57	34.29	2.18	1.58	0.51	1.29	0.57	22.83	2.35667	2.95	95	10
24.94	19.2	1.67	1.32	0.47	1.16	0.37	15.78	1.97	2.51667	95	10
39.55	31.86	1.59	1.28	0.58	1.19	0.34	22.86	2.04333	2.92667	94	10
34.66	20.53	1.71	1.18	0.61	1.02	0.42	24.68	2.00333	3.09667	93	10
22.43	17.47	1.59	1.07	0.57	0.94	0.33	12.41	1.78667	2.08333	95	10
34.43	26.08	1.65	1.25	0.38	0.96	0.31	29.26	1.79	2.48	91	10
30.07	20.96	1.78	1.37	0.51	0.88	0.4	20.91	1.91333	2.12	92	10
31.67	21.85	1.93	1.27	0.48	1.02	0.38	19.6	1.90333	2.56667	93	10
46.1	25.06	1.86	1.56	0.51	1.39	0.4	19.89	1.94333	2.45667	92	10
43.35	24.16	2.01	1.42	0.41	1.39	0.36	23.36	2.27	3.03667	95	10
39.68	24.92	2.12	1.66	0.54	1.27	0.54	29.14	2.35	2.95	96	10
33.5	18.35	1.72	1.21	0.34	1.08	0.37	11.45	1.89667	2.47333	93	10
32.67	23.77	2.25	1.54	0.55	1.38	0.45	19.27	2.13333	2.67333	95	10
26	17.8	1.67	1.3	0.42	1.36	0.27	19.23	1.96	2.54	95	10
34.32	21.95	1.74	1.33	0.44	1.25	0.33	15.35	1.89667	2.70333	95	10
27.68	20.93	1.8	1.24	0.41	1.07	0.32	26.78	1.89	2.39667	95	10
52.85	35.83	2.41	1.87	0.61	1.48	0.63	18.95	2.57667	3.84667	94	10
38.86	26.78	1.89	1.52	0.41	1.25	0.43	18.57	2.14	2.68667	96	10
27.02	18.71	1.39	0.93	0.43	0.87	0.3	24.4	1.43333	1.97333	94	10
35.75	23.93	2.16	1.7	0.46	1.51	0.36	19.67	2.51	3.53333	92	10
35.75	26.25	1.8	1.72	0.76	1.52	0.49	16.06	2.11667	2.9	95	10
53.56	40.82	3.66	2.5	0.47	1.77	0.34	18.52	3.32667	4.06333	93	10
48.31	28.64	1.95	1.26	0.56	1.04	0.37	16.2	2.18667	3.18	93	10
50.87	27.76	2.44	1.69	0.58	1.46	0.38	34.23	2.67667	3.71333	91	10
36.07	21.91	1.93	1.2	0.46	1	0.27	25.88	1.93333	2.70667	93	10
41.36	32.59	2.54	1.77	0.6	1.57	0.42	29.2	2.67	3.66667	94	10
31.26	17.23	1.73	1.32	0.37	0.96	0.37	16.31	1.68	2.13333	94	10
60.52	53.53	2.18	2	0.76	1.76	0.46	33.93	2.88333	5.19333	95	10
24.51	16.9	1.88	1.52	0.65	1.13	0.41	15.09	1.91333	2.36333	95	10
34.26	24.38	1.7	1.34	0.66	1.09	0.49	27.46	1.88	2.38667	96	10
17.56	11.9	1.43	0.95	0.33	1.85	0.31	15.22	1.33	1.77	94	10
51.24	42.54	2.49	1.96	0.61	1.65	0.79	22.81	2.71667	3.73333	95	10
26.34	24.04	1.99	1.24	0.42	1.24	0.33	9.02	1.94	2.93667	91	10
37.5	24.8	2.09	1.85	0.66	1.74	0.49	19.66	2.42667	3.58667	96	10
16.97	11.91	1.11	0.82	0.26	0.71	0.24	19.09	1.29667	1.49	95	10
25.78	20.24	1.83	1.2	0.62	0.98	0.41	11.39	1.85	2.22	94	10
29.56	19.08	1.5	1.24	0.33	1.28	0.34	11.9	1.74333	2.12333	95	10
36.74	25.12	2.92	1.79	0.57	1.44	0.5	15.82	2.92	4.02667	91	10
27.38	18.34	1.58	1.18	0.43	0.91	0.38	20.86	1.64333	2.13	95	10
40.49	25.38	2.27	1.55	0.52	1.4	0.59	14.63	2.47667	3.21	96	10
40.31	25.5	2.51	1.7	0.53	1.14	0.61	17.7	2.50333	3.31333	92	10
53.15	39.88	2.58	1.91	0.71	1.74	0.48	27.29	2.71333	3.92667	93	10
58.42	47.18	2.54	1.81	0.42	1.23	0.4	17.53	2.58667	3.57	92	10
46.14	27.59	2.04	1.62	0.45	1.11	0.4	28.01	2.47333	3.75333	95	10
34.16	22.15	2.43	1.65	0.54	1.27	0.55	20.91	2.35	3.32667	93	10
37.3	27.7	2.32	1.95	0.58	1.49	0.38	20.66	2.5	3.61667	95	10
25.62	20.27	1.68	1.29	0.44	0.98	0.47	13.1	1.77667	2.18667	93	10
43.54	35.49	2.43	1.84	0.5	1.97	0.4	11.1	2.63333	3.66667	93	10
23.88	14.42	1.49	0.96	0.56	0.84	0.5	22.24	1.66333	2.33	96	10
34.71	23.9	1.68	1.27	0.68	1.04	0.38	12.6	1.84667	2.46667	95	10
37.37	22.54	1.72	1.31	0.51	1.28	0.45	25.2	2.28667	3.23667	94	10
40.5	34.87	2.82	2.21	0.53	2.22	0.41	5.5	2.95	3.44	92	10
25.57	17.31	1.68	1.14	0.39	0.85	0.26	13.31	1.64667	2.10333	96	10
20.76	14.17	1.4	1.15	0.38	0.8	0.33	15.62	1.40667	1.84333	94	10
30.65	22.45	1.98	1.37	0.43	1.21	0.48	10.16	1.95333	2.65333	92	10
50.57	27.83	2.7	1.67	0.64	1.43	0.5	13.55	2.45667	3.04667	99	10
31.79	24.25	2.5	1.87	0.61	1.15	0.32	25.12	2.59667	3.27	96	10
38.94	21.78	1.77	1.25	0.48	1.12	0.49	29.04	2.13	2.62333	96	10
32.37	22.71	2.42	1.8	0.6	1.44	0.5	21.11	2.36	3.64333	96	10
27.04	18.13	1.65	1.09	0.46	0.8	0.31	17.87	1.73667	1.99	95	10
57.67	50.88	2.11	1.72	0.55	1.85	0.51	23.91	2.81	4.72	94	10
23.37	23.05	1.46	1.19	0.47	1.27	0.41	8.74	1.61667	2.05	94	10
37.23	25.52	1.53	1.18	0.47	1.02	0.24	25.07	2.01333	2.83667	96	10
18.32	15.28	1.34	0.9	0.27	0.68	0.19	11.37	1.35333	1.80667	92	10
20.74	18	1.28	1.19	0.43	1.09	0.3	7.74	1.54667	1.94	92	10
50.04	32.16	2.14	1.67	0.83	1.33	0.54	19.33	2.47333	3.93333	92	10
26.37	14.47	1.69	1.51	0.37	0.88	0.32	22.08	1.85333	2.05333	97	10
33.59	16.99	1.77	1.25	0.53	1	0.35	23.44	1.82333	2.06333	94	10
35.14	23.73	2	1.34	0.42	1	0.29	25.02	2.28	2.88333	97	10
34.95	21.33	2.25	1.53	0.5	1.61	0.39	28.12	2.46333	3.67667	94	10
42.73	26.72	1.99	1.37	0.36	1.2	0.33	25.42	2.36333	3.30667	94	10
42.83	31.87	2.65	2.9	0.42	2.43	0.34	16.73	3.09	4.08667	91	10
59.82	48	2.75	1.62	0.53	1.74	0.4	15.96	3.15333	4.66667	93	10
19.16	15.29	1.52	1.09	0.36	0.94	0.25	15.62	1.77667	2.28667	95	10
39.59	30.47	1.77	1.43	0.5	1.22	0.27	19.68	2.30667	3.83333	92	10
15.49	11.9	0.88	0.7	0.27	0.54	0.2	14.07	1.07	1.19333	95	10
32.45	25.28	1.83	1.33	0.43	1.14	0.29	10.94	1.93	2.75333	93	10
37.42	25.62	1.66	1.2	0.61	1.06	0.32	19.51	2.23333	3.11333	93	10

## Sheet: Anatomy
Manuscript title: Structural and mechanical adaptations to desiccation in poikilohydric Ramonda myconi (Gesneriaceae)
Author list: Tim Kampowski, Sven Demandt, Simon Poppinga und Thomas Speck
Method: Anatonical analysis
Day	RWC	RWCI	TCA_Ade	TCA_Sp1	TCA_Lp	TCA_Tz	TCA_Vc	TCA_Sp2	TCA_Abe		Legend
0	57	6	654.97	2914.82	5616.36	NA	108.7	1660.83	NA
0	86	9	1344.81	3590.44	4252.29	773.31	136.22	2908.86	462.79		Day	Number of days after the start of the DRE (test intervals)
0	79	8	1193.45	3159.75	4459.61	2127.29	160.53	3244.14	897.15		RWC	Relative water content (%)
0	83	9	1194.37	4373.84	7312.05	2917.12	NA	3449.17	999.43		RWCI	RWC intervals
0	90	9	898.99	2547.43	4623.81	1667.71	115.58	2261.68	666.44			1 = 0-10%
0	92	10	794.87	2738.69	5214.11	1935.57	109.16	2421.3	715.98			2 = 11-20%
0	92	10	1091.62	2282.32	4038.55	893.48	154.11	1737.43	842.57			3 = 21-30%
3	35	4	NA	NA	NA	NA	130.49	NA	NA			4 = 31-40%
3	82	9	643.17	1706.03	5873.23	1157.71	136.96	3101.11	438.65			5 = 41-50%
3	79	8	743.58	3201.98	4630.38	1636.62	125.86	3468.04	531.66			6 = 51-60%
3	76	8	607.54	3619.35	5034.33	2515.31	141.13	1937.85	493.25			7 = 61-70%
3	89	9	999.93	2120.62	3593.9	1084.14	140.2	2161.34	726.46			8 = 71-80%
3	92	10	1012.88	2529.66	4771.05	1703.71	133.26	3139.52	934.68			9 = 81-90%
3	92	10	1014.27	2715.21	5194.89	1695.39	178.15	2411.2	664.92			10 = 91-100%
4	33	4	NA	NA	NA	NA	142.54	NA	NA		TCA_Ade	Tissue cell area of the adaxial epidermis cells (µm²)
4	79	8	1090.96	2559.72	6271.3	853.86	116.71	2561.11	442.38		TCA_Sp1	Tissue cell area of the upper small-cell parenchyma cells (µm²)
4	69	7	705.32	1944.82	4832.52	1124.64	131.47	1717.86	637.97		TCA_Lp	Tissue cell area of the large-cell parenchyma cells (µm²)
4	61	7	781.43	2160.24	4963.07	1468.76	166.99	2733.17	812.8		TCA_Tz	Tissue cell area of the parenchyma cells of the transition zone (µm²)
4	82	9	1186.45	2735.48	4485.63	1479.37	137.47	1972.96	579.85		TCA_Vc	Tissue cell area of the cells of the vascular bundle complex (µm²)
4	86	9	1155.54	2413.49	6048.03	2241.89	171.14	3270.12	952.57		TCA_Sp2	Tissue cell area of the lower small-cell parenchyma cells (µm²)
4	91	10	817.88	4116.13	5150.82	2110.88	157.76	1843.79	515.27		TCA_Abe	Tissue cell area of the abaxial epidermis cells (µm²)
5	41	5	311.24	1252.02	2583.84	1143.11	138.96	1144.52	430.95
5	84	9	1129.96	2186.69	6705.6	1677.34	148.35	2245.37	576.01		TCA_Sp1 and TCA_Sp2 have been pooled for the subsequent analyses.
5	62	7	780.22	2050.55	5775.15	1182.07	153.98	1601.29	489.63
5	43	5	995.23	2424.7	3202.58	1284.41	123.47	1579.69	479.31
5	82	9	1045.93	2415.78	6714.52	1536.03	144.59	2531.73	610.75
5	87	9	690.09	1678.75	4640.5	1010.72	143.65	1741.65	432.83
5	89	9	994.76	2674.92	7594.26	2235.98	146.47	2082	506.53
6	28	3	414.21	1049.45	1494.89	1012.45	122.53	1060.5	263.32
6	77	8	927.88	2994.11	8152.47	1869.21	117.25	4378	890.88
6	53	6	740.48	2103.23	4871.49	1407.44	168.18	1772.15	527.61
6	38	4	363.27	1405.03	3997.91	1548.23	149.44	1943.69	445.92
6	79	8	1113.36	3175.74	7091	1872.58	120.61	2515.03	666.96
6	87	9	917.79	1624.15	3184.39	1360.83	111.48	2568.37	727.98
6	85	9	1195.05	2170.02	7738.26	NA	146.08	2174.82	703.48
7	15	2	NA	NA	NA	NA	124.77	NA	NA
7	28	3	239.61	NA	NA	NA	99.2	NA	NA
7	50	5	424.66	1206.83	2448.38	1301.46	120.95	1522.75	555.15
7	25	3	NA	NA	2160.7	NA	141.94	NA	322.03
7	47	5	590.25	1509.4	3153.1	1372.04	107.6	1381.96	603.99
7	84	9	1072.53	1984.8	4193.2	1316.34	128.58	2019.53	719.22
7	83	9	1310.99	3716.26	6806.03	1327.02	193.83	2208.39	721.12
10	42	5	NA	NA	NA	NA	NA	NA	NA
10	60	7	759.22	2947.94	4970.96	1553.08	137.61	1480.99	390.84
11	34	4	535.51	1778.59	3954.2	1179.74	150.3	1334.77	550.17
11	59	6	1061.58	2158.13	5137.25	2157.18	129.03	1950.16	750.1
12	19	2	NA	NA	NA	NA	NA	NA	NA
12	9	1	309.63	651.46	1085.13	214.47	146.29	362.66	263.71
12	7	1	268.44	746.62	1326.58	382.54	129.25	790.65	240.98
12	11	2	NA	NA	NA	NA	NA	NA	NA
12	9	1	300.64	492.38	1049.62	301.11	140.14	499.01	211.63
12	12	2	NA	NA	NA	NA	NA	NA	NA
12	86	9	743.3	3632.71	5627.32	1718.12	132.56	1919.33	1116.37
12.5	16	2	NA	NA	NA	NA	NA	NA	NA
12.5	30	3	NA	NA	NA	NA	NA	NA	NA
12.5	12	2	NA	NA	NA	NA	NA	NA	NA
12.5	19	2	NA	NA	NA	NA	NA	NA	NA
12.5	11	2	NA	NA	NA	NA	NA	NA	NA
12.5	13	2	NA	NA	NA	NA	NA	NA	NA
12.5	74	8	924.33	2475.98	6103.43	1389.27	117.97	1646.49	924.79
13	22	3	NA	NA	NA	NA	NA	NA	NA
13	35	4	NA	NA	NA	NA	NA	NA	NA
13	26	3	NA	NA	NA	NA	NA	NA	NA
13	13	2	180.85	663.27	1698.64	510.82	151.5	766	281.69
13	27	3	375.43	885.78	1220.49	486.21	127.35	754.64	278.85
13	22	3	NA	NA	NA	NA	NA	NA	NA
13	28	3	581.84	1154.68	2426.3	963.89	122.14	1543.36	240.5
13.5	37	4	NA	NA	NA	NA	NA	NA	NA
13.5	85	9	NA	NA	6013.91	1474.47	115.54	2676.49	NA
13.5	65	7	724.16	1335.16	3531.89	947.16	105.08	2148.71	698.49
13.5	44	5	770.28	1413.61	2495.81	1203.45	123.63	1152.1	604.81
13.5	61	7	1090.76	1944.25	4560.36	1067.93	132.66	1693.2	634.77
13.5	90	10	734.15	2008.44	5010.17	966.18	138.37	1922.85	707.99
13.5	85	9	972.36	1932.84	4320.24	1429.3	163.57	2180.57	859.2
14	59	6	493.37	1090.07	3071.01	403.54	129.39	1836.18	573.89
14	47	5	793.12	1379.12	1961.39	909.95	128.46	1100.31	572.03
14	47	5	627.42	1261.82	2962.1	798.24	144.75	1451.26	446.83
14	28	3	336.52	488.72	1798.02	889	141.03	1101.24	328.61
14	84	9	1039.81	2091.71	3974.9	1107.29	129.39	2239.26	626.49
14	93	10	NA	2367.26	4770.35	1617.42	141.5	1616.03	601.36
14	88	9	1025.84	2600.91	5610.01	1758.92	144.75	2385.87	865.73
17	91	10	463.65	809.66	2417.44	649.57	129.64	1010.81	396.76
17	65	7	1213.33	2386.99	3721.2	1770.64	110.72	2107.88	849.33
17	82	9	1025.57	2393.45	4427.51	1094.77	127.33	1864.29	628.35
17	51	6	1045.87	1983.78	3419.02	1490.14	133.33	1383.57	738.15
17	85	9	951.75	1938.57	3662.61	1202.26	113.49	1891.51	635.73
17	85	9	906.08	1632.23	3622.93	928.68	131.48	1786.78	855.79
17	91	10	1053.71	2609.36	5787.09	1161.66	130.56	1629.47	635.27

## Sheet: Mechanical testing (3PB)
Manuscript title: Structural and mechanical adaptations to desiccation in poikilohydric Ramonda myconi (Gesneriaceae)
Author list: Tim Kampowski, Sven Demandt, Simon Poppinga und Thomas Speck
Method: Mechanical analysis (3PB)
Day	Modulus, E	RWC	RWCI		Legend
0	5.94651	86	9
0	0.839836	56	6		Day	Number of days after the start of the DRE (test intervals)
0	14.2872	90	9		RWC	Relative water content (%)
0	13.372	91	10		RWCI	RWC intervals
0	23.0369	94	10			1 = 0-10%
0	16.5975	88	9			2 = 11-20%
0	15.9986	91	10			3 = 21-30%
0	17.9762	95	10			4 = 31-40%
3	1.26849	72	8			5 = 41-50%
3	16.5344	90	9			6 = 51-60%
3	11.866	93	10			7 = 61-70%
3	15.0439	88	9			8 = 71-80%
3	24.5141	91	10			9 = 81-90%
3	9.02191	89	9			10 = 91-100%
3	18.6638	95	10		Modulus, E	Structural bending modulus (MPa)
4	17.8508	93	10
4	18.4655	93	10
4	11.3541	91	10
4	28.206	93	10
4	0.746667	65	7
4	9.7482	93	10
4	10.7929	94	10
4	11.8029	91	10
4	18.0173	92	10
4	12.9945	93	10
4	14.94	91	10
4	20.8458	96	10
5	0.801139	71	8
5	24.3707	92	10
5	22.8918	93	10
5	13.9342	92	10
5	15.4798	93	10
5	12.2014	89	9
5	9.55823	84	9
5	7.76848	85	9
5	14.0536	89	9
5	15.618	95	10
6	12.4699	89	9
6	18.0109	90	9
6	0.476786	59	6
6	13.9543	91	10
6	7.01231	93	10
6	12.259	90	10
6	5.80206	85	9
6	9.87908	92	10
7	12.0568	91	10
7	0.921032	50	5
7	10.3549	87	9
7	8.50219	95	10
7	4.70915	95	10
7	102.462	74	8
7	1.19371	98	10
7	123.914	94	10
7	22.9738	20	2
7	22.5404	94	10
7	13.2477	71	8
10	14.2137	93	10
10	32.1747	20	2
10	0.72445	49	5
10	9.58232	90	9
10	16.7744	92	10
10	12.017	86	9
10	78.4457	10	1
10	6.97008	90	9
10	0.917135	35	4
10	0.970631	47	5
10	10.2805	90	9
11	0.722133	42	5
11	6.69404	85	9
11	0.422319	31	4
11	1.16861	24	3
11	1.26424	69	7
11	0.198147	63	7
11	26.0746	88	9
11	144.672	8	1
11	4.13069	17	2
11	0.183922	64	7
12	0.845055	49	5
12	15.5803	13	2
12	1.14781	74	8
12	15.61	92	10
12	17.7405	29	3
12	10.3569	92	10
12	5.45817	17	2
12	0.756134	65	7
12.5	18.1154	92	10
12.5	18.3292	95	10
12.5	27.4792	95	10
12.5	0.605346	37	4
12.5	17.4629	96	10
12.5	10.1019	36	4
12.5	2.74925	24	3
13	12.6501	87	9
13	24.5643	91	10
13	0.442017	49	5
13	8.595	94	10
13	13.7195	95	10
13	6.30343	73	8
13	23.846	95	10
13	0.939599	73	8
13	12.4954	95	10
13.5	13.8946	93	10
13.5	13.2533	92	10
13.5	14.8237	93	10
13.5	19.4484	95	10
13.5	14.2316	24	3
13.5	13.446	94	10
13.5	11.4439	88	9
13.5	9.74798	61	7
14	13.6362	93	10
14	25.3381	96	10
14	32.7994	13	2
14	15.3677	92	10
14	7.01751	12	2
14	31.9416	97	10
14	0.483925	35	4
14	24.6968	26	3
14	6.39965	97	10
17	9.65263	92	10
17	10.3021	94	10
17	25.7597	94	10
17	13.5567	95	10
17	5.89848	48	5
17	80.0679	20	2
17	21.4997	96	10
17	17.014	89	9
17	18.6892	93	10
